# Supplementary material for: Mood induction alters attention toward negative-positive stimulus pairs in sheep
Source: Sci Rep. 2019 May 23;9:7759. doi: 10.1038/s41598-019-44330-z (PMC6533262; doi:10.1038/s41598-019-44330-z)
Supplement: Supplementary file 2 — Supplementary Data S1 [file 41598_2019_44330_MOESM2_ESM.xlsx]

## Sheet: Overall attention
propAlert	phase	Expe	HG	SheepNo				Description
0.475	beginning	N	NG1	N1				Outcome variables:
0.4	end	N	NG1	N1					propAlert	Overall attention paid (head turned at >5° and ears both forward, backward or asymetrics) during the test session
0.35	beginning	N	NG1	N2
0.25	end	N	NG1	N2				Fixed effects:
0.325	beginning	N	NG1	N3					phase	Phase of the test corresponding to the different type of acoustic stimuli played: beginning= white noise at the beginning; ds= dog/sheep vocalizations; end= white noise at the end
0.325	end	N	NG1	N3
0.3	beginning	N	NG1	N4
0.275	end	N	NG1	N4					Expe	Experience of the sheep: N= naïve; S= habituated
0.5	beginning	N	NG2	N5				Random effects:
0.65	end	N	NG2	N5					HG	Identificator for each sheep housing group (G1-G8) within Expe coded as described above
0.225	beginning	N	NG2	N6					SheepNo	Identificator for each animal (1-33) within Expe coded as described above
0.325	end	N	NG2	N6
0.175	beginning	N	NG2	N7
0.4	end	N	NG2	N7
0.325	beginning	N	NG2	N8
0.325	end	N	NG2	N8
0.125	beginning	N	NG3	N10
0.475	end	N	NG3	N10
0.5	beginning	N	NG3	N11
0.275	end	N	NG3	N11
0.7	beginning	N	NG3	N12
0.9	end	N	NG3	N12
0.2	beginning	N	NG3	N9
0.025	end	N	NG3	N9
0.75	beginning	N	NG4	N13
0.4	end	N	NG4	N13
0.6	beginning	N	NG4	N14
0.75	end	N	NG4	N14
0.175	beginning	N	NG4	N15
0.4	end	N	NG4	N15
0.225	beginning	N	NG4	N16
0.475	beginning	N	NG5	N17
0.75	end	N	NG5	N17
0.275	beginning	N	NG5	N18
0.325	end	N	NG5	N18
0.2	beginning	N	NG5	N19
0.95	end	N	NG5	N19
0.225	beginning	N	NG5	N20
0.45	end	N	NG5	N20
0.6	beginning	N	NG6	N21
0.35	end	N	NG6	N21
0.7	beginning	N	NG6	N22
0.35	end	N	NG6	N22
0.175	beginning	N	NG6	N23
0.425	end	N	NG6	N23
0.1	beginning	N	NG6	N24
0.225	end	N	NG6	N24
0.4	beginning	N	NG7	N25
0.475	end	N	NG7	N25
0.35	beginning	N	NG7	N26
0.2	end	N	NG7	N26
0.0225	beginning	N	NG7	N27
0.05	end	N	NG7	N27
0.425	beginning	N	NG7	N28
0.75	end	N	NG7	N28
0.275	beginning	N	NG8	N29
0.525	end	N	NG8	N29
0.325	beginning	N	NG8	N30
0.15	end	N	NG8	N30
0.45	beginning	N	NG8	N31
0.575	end	N	NG8	N31
0.2	beginning	N	NG8	N32
0.275	end	N	NG8	N32
0.575	beginning	E	SG1	S1
0.325	end	E	SG1	S1
0.85	beginning	E	SG1	S2
0.9	end	E	SG1	S2
0.475	beginning	E	SG1	S3
0.775	end	E	SG1	S3
0.775	beginning	E	SG1	S4
0.675	end	E	SG1	S4
0.4	beginning	E	SG2	S5
0.675	end	E	SG2	S5
0.575	beginning	E	SG2	S6
0.65	end	E	SG2	S6
0.55	beginning	E	SG2	S7
0.5	end	E	SG2	S7
0.6	beginning	E	SG2	S8
0.95	end	E	SG2	S8
0.975	beginning	E	SG3	S11
0.875	end	E	SG3	S11
0.75	beginning	E	SG3	S12
0.625	end	E	SG3	S12
0.45	beginning	E	SG3	S13
0.475	end	E	SG3	S13
0.925	beginning	E	SG3	S9
0.85	end	E	SG3	S9
0.7	beginning	E	SG4	S14
0.725	end	E	SG4	S14
0.975	beginning	E	SG4	S15
0.9775	end	E	SG4	S15
0.775	beginning	E	SG4	S16
0.6	end	E	SG4	S16
0.65	beginning	E	SG4	S17
0.825	end	E	SG4	S17
0.8	beginning	E	SG6	S22
0.475	end	E	SG6	S22
0.65	beginning	E	SG6	S23
0.575	end	E	SG6	S23
0.425	beginning	E	SG6	S24
0.8	end	E	SG6	S24
0.525	beginning	E	SG6	S25
0.1	end	E	SG6	S25
0.95	beginning	E	SG7	S26
0.8	end	E	SG7	S26
0.325	beginning	E	SG7	S27
0.1	end	E	SG7	S27
0.825	beginning	E	SG7	S28
0.725	end	E	SG7	S28
0.95	beginning	E	SG7	S29
0.65	end	E	SG7	S29
0.85	beginning	E	SG8	S30
0.825	end	E	SG8	S30
0.7	beginning	E	SG8	S31
0.65	end	E	SG8	S31
0.575	beginning	E	SG8	S32
0.95	end	E	SG8	S32
0.425	beginning	E	SG8	S33
0.65	end	E	SG8	S33
0.4625	ds	N	NG1	N1
0.525	ds	N	NG1	N2
0.425	ds	N	NG1	N3
0.3875	ds	N	NG1	N4
0.7	ds	N	NG2	N5
0.5125	ds	N	NG2	N6
0.2375	ds	N	NG2	N7
0.4125	ds	N	NG2	N8
0.4875	ds	N	NG3	N10
0.5125	ds	N	NG3	N11
0.875	ds	N	NG3	N12
0.225	ds	N	NG3	N9
0.575	ds	N	NG4	N13
0.875	ds	N	NG4	N14
0.6	ds	N	NG4	N15
0.0225	ds	N	NG4	N16
0.55	ds	N	NG5	N17
0.3125	ds	N	NG5	N18
0.6375	ds	N	NG5	N19
0.5	ds	N	NG5	N20
0.5	ds	N	NG6	N21
0.55	ds	N	NG6	N22
0.4875	ds	N	NG6	N23
0.75	ds	N	NG6	N24
0.275	ds	N	NG7	N25
0.2125	ds	N	NG7	N26
0.1875	ds	N	NG7	N27
0.65	ds	N	NG7	N28
0.675	ds	N	NG8	N29
0.6875	ds	N	NG8	N30
0.6875	ds	N	NG8	N31
0.575	ds	N	NG8	N32
0.7	ds	E	SG1	S1
0.3875	ds	E	SG1	S2
0.925	ds	E	SG1	S3
0.8375	ds	E	SG1	S4
0.725	ds	E	SG2	S5
0.5375	ds	E	SG2	S6
0.625	ds	E	SG2	S7
0.9125	ds	E	SG2	S8
0.925	ds	E	SG3	S11
0.675	ds	E	SG3	S12
0.8875	ds	E	SG3	S13
0.9625	ds	E	SG3	S9
0.6375	ds	E	SG4	S14
0.9625	ds	E	SG4	S15
0.675	ds	E	SG4	S16
0.95	ds	E	SG4	S17
0.7125	ds	E	SG6	S22
0.45	ds	E	SG6	S23
0.8875	ds	E	SG6	S24
0.4	ds	E	SG6	S25
0.7625	ds	E	SG7	S26
0.1	ds	E	SG7	S27
0.625	ds	E	SG7	S28
0.6625	ds	E	SG7	S29
0.825	ds	E	SG8	S30
0.6375	ds	E	SG8	S31
0.6375	ds	E	SG8	S32
0.775	ds	E	SG8	S33

## Sheet: Vocalizations
NoVocalization	Expe	SheepNo						Description
0	S	S1						Outcome variable:
0	S	S2							NoVocalization	Number of vocalizations per test session per sheep
0	S	S3						Fixed effect:
0	S	S4							Expe	Experience of the sheep: N= naïve; S= habituated
0	S	S5						Random effect:
1	S	S6							SheepNo	Identificator for each animal (1-33) within Expe coded as described above
0	S	S7
0	S	S8
0	S	S9
0	S	S11
8	S	S12
1	S	S13
0	S	S14
0	S	S15
5	S	S16
4	S	S17
2	S	S22
0	S	S23
0	S	S24
0	S	S25
0	S	S26
3	S	S27
0	S	S28
0	S	S29
0	S	S30
0	S	S31
1	S	S32
0	S	S33
17	N	N1
6	N	N2
16	N	N3
10	N	N4
20	N	N5
13	N	N6
0	N	N7
4	N	N8
6	N	N9
19	N	N10
24	N	N11
7	N	N12
6	N	N13
15	N	N14
32	N	N15
2	N	N16
29	N	N17
21	N	N18
2	N	N19
18	N	N20
32	N	N21
11	N	N22
26	N	N23
8	N	N24
17	N	N25
24	N	N26
14	N	N27
10	N	N28
15	N	N29
1	N	N30
21	N	N31
9	N	N32

## Sheet: Attention to the left
relAttenL	SideW	PhaseW	Expe	HG	SheepNo			Description
0.416667	left	beginning	N	NG1	N1			Outcome variable:
0.571429	right	beginning	N	NG1	N1				relAttenL	Overall attention paid to the left side (head turned at >5° and ears both forward, backward or asymetrics) in proportion of the overall attention paid during the test session
0.636364	left	end	N	NG1	N1
0.6	right	end	N	NG1	N1			Fixed effects:
0.555556	left	beginning	N	NG1	N2				SideW	Side from where the white noise was played: left= left side; right= right side
0.2	right	beginning	N	NG1	N2				PhaseW	Phase of the test when the white noise was played: beginning= beginning of the test; end= end of the test
1	left	end	N	NG1	N2
0.5	right	end	N	NG1	N2				Expe	Experience of the sheep: N= naïve; S= habituated
1	left	beginning	N	NG1	N3			Random effects:
0.333333	right	beginning	N	NG1	N3				HG	Identificator for each sheep housing group (G1-G8) within Expe coded as described above
0.8	left	end	N	NG1	N3				SheepNo	Identificator for each animal (1-33) within Expe coded as described above
0.875	right	end	N	NG1	N3				PhaseW	Phase of the test when the white noise was played: beginning= beginning of the test; end= end of the test
1	left	beginning	N	NG1	N4
1	right	beginning	N	NG1	N4
0.857143	left	end	N	NG1	N4
0.25	right	end	N	NG1	N4
0.461538	left	beginning	N	NG2	N5
0.285714	right	beginning	N	NG2	N5
0.111111	left	end	N	NG2	N5
0.75	right	end	N	NG2	N5
0.428571	left	beginning	N	NG2	N6
1	right	beginning	N	NG2	N6
1	left	end	N	NG2	N6
0	right	end	N	NG2	N6
0	left	beginning	N	NG2	N7
0	right	beginning	N	NG2	N7
0.9	left	end	N	NG2	N7
0	right	end	N	NG2	N7
0.75	left	beginning	N	NG2	N8
0.4	right	beginning	N	NG2	N8
0	left	end	N	NG2	N8
0.727273	right	end	N	NG2	N8
1	left	beginning	N	NG3	N10
NA	right	beginning	N	NG3	N10
0.538462	left	end	N	NG3	N10
0.166667	right	end	N	NG3	N10
0.857143	left	beginning	N	NG3	N11
0.333333	right	beginning	N	NG3	N11
1	left	end	N	NG3	N11
0.333333	right	end	N	NG3	N11
0.5	left	beginning	N	NG3	N12
0	right	beginning	N	NG3	N12
0.777778	left	end	N	NG3	N12
0.0555556	right	end	N	NG3	N12
1	left	beginning	N	NG3	N9
0	right	beginning	N	NG3	N9
0	left	end	N	NG3	N9
NA	right	end	N	NG3	N9
0.8125	left	beginning	N	NG4	N13
0.0714286	right	beginning	N	NG4	N13
0.727273	left	end	N	NG4	N13
1	right	end	N	NG4	N13
0.692308	left	beginning	N	NG4	N14
0.363636	right	beginning	N	NG4	N14
0.5	left	end	N	NG4	N14
0.75	right	end	N	NG4	N14
NA	left	beginning	N	NG4	N15
0.714286	right	beginning	N	NG4	N15
0.4	left	end	N	NG4	N15
0.181818	right	end	N	NG4	N15
0.555556	left	beginning	N	NG4	N16
NA	right	beginning	N	NG4	N16
0	left	beginning	N	NG5	N17
1	right	beginning	N	NG5	N17
1	left	end	N	NG5	N17
0.555556	right	end	N	NG5	N17
0.5	left	beginning	N	NG5	N18
0	right	beginning	N	NG5	N18
0.888889	left	end	N	NG5	N18
0	right	end	N	NG5	N18
0.75	left	beginning	N	NG5	N19
0.75	right	beginning	N	NG5	N19
1	left	end	N	NG5	N19
1	right	end	N	NG5	N19
0.8	left	beginning	N	NG5	N20
0	right	beginning	N	NG5	N20
0.2	left	end	N	NG5	N20
0.461538	right	end	N	NG5	N20
0	left	beginning	N	NG6	N21
0.2	right	beginning	N	NG6	N21
0	left	end	N	NG6	N21
0	right	end	N	NG6	N21
0.428571	left	beginning	N	NG6	N22
0	right	beginning	N	NG6	N22
1	left	end	N	NG6	N22
0	right	end	N	NG6	N22
NA	left	beginning	N	NG6	N23
0.428571	right	beginning	N	NG6	N23
0.166667	left	end	N	NG6	N23
0.727273	right	end	N	NG6	N23
1	left	beginning	N	NG6	N24
NA	right	beginning	N	NG6	N24
0.666667	left	end	N	NG6	N24
0	right	end	N	NG6	N24
0.230769	left	beginning	N	NG7	N25
1	right	beginning	N	NG7	N25
0.75	left	end	N	NG7	N25
0.363636	right	end	N	NG7	N25
0.75	left	beginning	N	NG7	N26
0.166667	right	beginning	N	NG7	N26
0.2	left	end	N	NG7	N26
0	right	end	N	NG7	N26
NA	left	beginning	N	NG7	N27
NA	right	beginning	N	NG7	N27
1	left	end	N	NG7	N27
NA	right	end	N	NG7	N27
0.333333	left	beginning	N	NG7	N28
1	right	beginning	N	NG7	N28
0.75	left	end	N	NG7	N28
0.444444	right	end	N	NG7	N28
NA	left	beginning	N	NG8	N29
0.0909091	right	beginning	N	NG8	N29
0	left	end	N	NG8	N29
0.25	right	end	N	NG8	N29
1	left	beginning	N	NG8	N30
0.333333	right	beginning	N	NG8	N30
0.75	left	end	N	NG8	N30
0	right	end	N	NG8	N30
0	left	beginning	N	NG8	N31
0.777778	right	beginning	N	NG8	N31
0.857143	left	end	N	NG8	N31
0.625	right	end	N	NG8	N31
1	left	beginning	N	NG8	N32
0.285714	right	beginning	N	NG8	N32
1	left	end	N	NG8	N32
1	right	end	N	NG8	N32
1	left	beginning	E	SG1	S1
0.125	right	beginning	E	SG1	S1
0.444444	left	end	E	SG1	S1
0	right	end	E	SG1	S1
0.9	left	beginning	E	SG1	S2
0.642857	right	beginning	E	SG1	S2
1	left	end	E	SG1	S2
0.5	right	end	E	SG1	S2
0.461538	left	beginning	E	SG1	S3
0.166667	right	beginning	E	SG1	S3
0.789474	left	end	E	SG1	S3
1	right	end	E	SG1	S3
1	left	beginning	E	SG1	S4
0.266667	right	beginning	E	SG1	S4
1	left	end	E	SG1	S4
1	right	end	E	SG1	S4
0.75	left	beginning	E	SG2	S5
0.125	right	beginning	E	SG2	S5
0.545455	left	end	E	SG2	S5
0.375	right	end	E	SG2	S5
0.666667	left	beginning	E	SG2	S6
0	right	beginning	E	SG2	S6
0.923077	left	end	E	SG2	S6
0.153846	right	end	E	SG2	S6
0.5	left	beginning	E	SG2	S7
0.714286	right	beginning	E	SG2	S7
1	left	end	E	SG2	S7
0	right	end	E	SG2	S7
0.75	left	beginning	E	SG2	S8
0.375	right	beginning	E	SG2	S8
0.666667	left	end	E	SG2	S8
0.8	right	end	E	SG2	S8
1	left	beginning	E	SG3	S11
0.3	right	beginning	E	SG3	S11
1	left	end	E	SG3	S11
0.0666667	right	end	E	SG3	S11
1	left	beginning	E	SG3	S12
0.666667	right	beginning	E	SG3	S12
0.615385	left	end	E	SG3	S12
0.666667	right	end	E	SG3	S12
0.5	left	beginning	E	SG3	S13
NA	right	beginning	E	SG3	S13
0	left	end	E	SG3	S13
0	right	end	E	SG3	S13
0.55	left	beginning	E	SG3	S9
0.588235	right	beginning	E	SG3	S9
0.375	left	end	E	SG3	S9
0.222222	right	end	E	SG3	S9
0.928571	left	beginning	E	SG4	S14
0.785714	right	beginning	E	SG4	S14
0.818182	left	end	E	SG4	S14
0.555556	right	end	E	SG4	S14
0.894737	left	beginning	E	SG4	S15
0.2	right	beginning	E	SG4	S15
0.6	left	end	E	SG4	S15
0.65	right	end	E	SG4	S15
0.5	left	beginning	E	SG4	S16
0.533333	right	beginning	E	SG4	S16
0.888889	left	end	E	SG4	S16
0.8	right	end	E	SG4	S16
0.722222	left	beginning	E	SG4	S17
0.375	right	beginning	E	SG4	S17
0.388889	left	end	E	SG4	S17
0.2	right	end	E	SG4	S17
1	left	beginning	E	SG6	S22
0.0714286	right	beginning	E	SG6	S22
0.230769	left	end	E	SG6	S22
0	right	end	E	SG6	S22
0.5	left	beginning	E	SG6	S23
0.222222	right	beginning	E	SG6	S23
0.615385	left	end	E	SG6	S23
0	right	end	E	SG6	S23
0.666667	left	beginning	E	SG6	S24
1	right	beginning	E	SG6	S24
0.333333	left	end	E	SG6	S24
1	right	end	E	SG6	S24
1	left	beginning	E	SG6	S25
0.5	right	beginning	E	SG6	S25
1	left	end	E	SG6	S25
NA	right	end	E	SG6	S25
0.166667	left	beginning	E	SG7	S26
0.05	right	beginning	E	SG7	S26
0.785714	left	end	E	SG7	S26
0	right	end	E	SG7	S26
1	left	beginning	E	SG7	S27
0.625	right	beginning	E	SG7	S27
NA	left	end	E	SG7	S27
0	right	end	E	SG7	S27
0.823529	left	beginning	E	SG7	S28
0.25	right	beginning	E	SG7	S28
0.133333	left	end	E	SG7	S28
0	right	end	E	SG7	S28
0.5	left	beginning	E	SG7	S29
0.555556	right	beginning	E	SG7	S29
0.8	left	end	E	SG7	S29
0.3125	right	end	E	SG7	S29
0.5625	left	beginning	E	SG8	S30
0.944444	right	beginning	E	SG8	S30
0.6	left	end	E	SG8	S30
0.555556	right	end	E	SG8	S30
1	left	beginning	E	SG8	S31
0.0909091	right	beginning	E	SG8	S31
0.384615	left	end	E	SG8	S31
0	right	end	E	SG8	S31
0.545455	left	beginning	E	SG8	S32
0.416667	right	beginning	E	SG8	S32
0.4	left	end	E	SG8	S32
0.388889	right	end	E	SG8	S32
0	left	beginning	E	SG8	S33
0.875	right	beginning	E	SG8	S33
0.214286	left	end	E	SG8	S33
0	right	end	E	SG8	S33

## Sheet: Attention toward the dog stim
relAttenD	relAttenDS	dogInt	sheInt	Expe	HG	SheepNo		Description
0.769231	NA	d	s	N	NG1	N4		Outcome variables:
1	1	D	s	N	NG1	N3			relAttenD	Overall attention paid toward the dog stimulus (head turned at >5° and ears both forward, backward or asymetrics) in proportion of the overall attention paid during the test session
1	NA	D	s	N	NG1	N4
0.5	NA	d	S	N	NG1	N1			relAttenDS	Strong attention paid toward the dog stimulus (head turned at >30° and ears both forward, backward or asymetrics) in proportion of the strong attention paid during the test session
0	0	d	S	N	NG1	N2
0.4	0.666667	d	S	N	NG1	N3		Fixed effects:
0.833333	1	D	S	N	NG1	N1			dogInt	Presumed intensity of the dog vocalizations stimulus: D= high; d= low
0.533333	1	D	S	N	NG1	N2			sheInt	Presumed intensity of the sheep vocalizations stimulus: D= high; d= low
1	1	d	s	N	NG1	N1			Expe	Experience of the sheep: N= naïve; S= habituated
0	0	d	s	N	NG1	N2		Random effects:
0	0	d	s	N	NG1	N3			HG	Identificator for each sheep housing group (G1-G8) within Expe coded as described above
0.545455	0.5	D	s	N	NG1	N1			SheepNo	Identificator for each animal (1-33) within Expe coded as described above
0.666667	1	D	s	N	NG1	N2
0	0	d	S	N	NG1	N4
0.428571	1	D	S	N	NG1	N3
0	NA	D	S	N	NG1	N4
0	0	d	s	N	NG2	N6
1	NA	d	s	N	NG2	N7
1	1	D	s	N	NG2	N8
0.555556	0	d	S	N	NG2	N5
0	0	d	S	N	NG2	N6
0	NA	d	S	N	NG2	N7
1	NA	d	S	N	NG2	N8
0.3	NA	D	S	N	NG2	N5
0.8	1	d	s	N	NG2	N5
0	NA	d	s	N	NG2	N8
0.888889	1	D	s	N	NG2	N5
1	1	D	s	N	NG2	N6
0.4	NA	D	s	N	NG2	N7
1	1	D	S	N	NG2	N6
0	NA	D	S	N	NG2	N7
0.555556	0.6	D	S	N	NG2	N8
0.833333	1	D	s	N	NG3	N10
0.894737	0.857143	D	s	N	NG3	N12
0.5	0	D	s	N	NG3	N9
0	0	d	S	N	NG3	N10
0.25	NA	d	S	N	NG3	N11
1	NA	d	S	N	NG3	N12
0.888889	1	D	S	N	NG3	N11
0	0	D	S	N	NG3	N9
0.235294	0.285714	d	s	N	NG3	N10
0.769231	1	d	s	N	NG3	N11
1	1	d	s	N	NG3	N12
1	1	d	s	N	NG3	N9
0.363636	0.6	D	s	N	NG3	N11
1	1	d	S	N	NG3	N9
0.416667	0.333333	D	S	N	NG3	N10
1	1	D	S	N	NG3	N12
0.583333	0.666667	d	s	N	NG4	N13
1	1	d	s	N	NG4	N14
0.6	0.5	d	s	N	NG4	N15
0.416667	0.8	D	s	N	NG4	N15
NA	NA	D	s	N	NG4	N16
0.3	0	d	S	N	NG4	N13
1	NA	d	S	N	NG4	N14
0.833333	0.857143	D	s	N	NG4	N13
0.125	0.5	D	s	N	NG4	N14
0.285714	1	d	S	N	NG4	N15
0.583333	0.6	D	S	N	NG4	N13
0.857143	NA	D	S	N	NG4	N14
0.833333	1	D	S	N	NG4	N15
0	0	d	s	N	NG5	N17
1	1	d	s	N	NG5	N18
0.684211	0.733333	D	s	N	NG5	N17
0	0	D	s	N	NG5	N18
0.909091	0	d	S	N	NG5	N19
0.555556	1	d	S	N	NG5	N20
1	NA	D	S	N	NG5	N19
0.285714	0.333333	D	S	N	NG5	N20
0.1	NA	d	s	N	NG5	N19
0.25	0.5	d	s	N	NG5	N20
NA	NA	D	s	N	NG5	N19
0.8125	1	D	s	N	NG5	N20
0.117647	0	d	S	N	NG5	N17
NA	NA	d	S	N	NG5	N18
0.5	0	D	S	N	NG5	N17
0.666667	0.857143	D	S	N	NG5	N18
1	NA	d	s	N	NG6	N21
0.8	1	d	s	N	NG6	N22
0	0	d	s	N	NG6	N24
0	0	D	s	N	NG6	N21
0.692308	1	D	s	N	NG6	N23
1	1	D	s	N	NG6	N24
0.714286	1	D	S	N	NG6	N22
0.666667	0.857143	D	S	N	NG6	N23
0.333333	0.5	d	s	N	NG6	N23
0.9	1	D	s	N	NG6	N22
0	0	d	S	N	NG6	N21
0.6	NA	d	S	N	NG6	N22
0.8	0.8	d	S	N	NG6	N23
0.4	0	d	S	N	NG6	N24
0.9	1	D	S	N	NG6	N21
0.588235	0.666667	D	S	N	NG6	N24
NA	NA	d	s	N	NG7	N26
0.583333	0	d	s	N	NG7	N27
0.818182	1	d	s	N	NG7	N28
1	1	D	s	N	NG7	N25
0	0	D	s	N	NG7	N26
0	NA	D	s	N	NG7	N27
0.714286	0.666667	D	s	N	NG7	N28
1	1	d	S	N	NG7	N25
0.636364	NA	d	s	N	NG7	N25
0	0	d	S	N	NG7	N26
1	1	d	S	N	NG7	N27
0.6	0.6	d	S	N	NG7	N28
1	1	D	S	N	NG7	N25
0.666667	0.5	D	S	N	NG7	N26
NA	NA	D	S	N	NG7	N27
0.705882	0.923077	D	S	N	NG7	N28
0.875	0.857143	D	s	N	NG8	N29
0.375	0	D	s	N	NG8	N32
0.75	0.5	d	S	N	NG8	N29
0.818182	1	d	S	N	NG8	N30
0.428571	0.25	d	S	N	NG8	N31
0.857143	0.857143	d	S	N	NG8	N32
0.533333	1	D	S	N	NG8	N30
0.529412	0.2	D	S	N	NG8	N31
0.666667	0	d	s	N	NG8	N29
0.888889	NA	d	s	N	NG8	N30
0.166667	0.230769	d	s	N	NG8	N31
0.615385	0.545455	d	s	N	NG8	N32
0.909091	1	D	s	N	NG8	N30
0.833333	0.833333	D	s	N	NG8	N31
0.2	0	D	S	N	NG8	N29
1	1	D	S	N	NG8	N32
1	NA	d	s	E	SG1	S4
0.333333	NA	D	s	E	SG1	S3
1	NA	D	s	E	SG1	S4
0.25	NA	d	S	E	SG1	S1
1	NA	d	S	E	SG1	S2
0.611111	1	d	S	E	SG1	S3
0.176471	0	D	S	E	SG1	S1
1	NA	D	S	E	SG1	S2
0.461538	0	d	s	E	SG1	S1
0	NA	d	s	E	SG1	S2
0	0	d	s	E	SG1	S3
0.571429	NA	D	s	E	SG1	S1
0	0	D	s	E	SG1	S2
0	0	d	S	E	SG1	S4
0.666667	NA	D	S	E	SG1	S3
0	0	D	S	E	SG1	S4
0.5	0.75	d	s	E	SG2	S6
1	1	d	s	E	SG2	S7
0.85	0.85	D	s	E	SG2	S8
0.444444	0.428571	d	S	E	SG2	S5
0	0	d	S	E	SG2	S6
1	NA	d	S	E	SG2	S7
0.8125	0.8	d	S	E	SG2	S8
0.384615	0.2	D	S	E	SG2	S5
0.647059	1	d	s	E	SG2	S5
0.823529	0.833333	d	s	E	SG2	S8
0.2	0	D	s	E	SG2	S5
1	1	D	s	E	SG2	S6
0	NA	D	s	E	SG2	S7
0.727273	0	D	S	E	SG2	S6
0.5	1	D	S	E	SG2	S7
0.25	0.166667	D	S	E	SG2	S8
0.263158	0.285714	d	s	E	SG3	S13
0.5	0.5	D	s	E	SG3	S12
0.55	0.625	D	s	E	SG3	S9
0.894737	NA	d	S	E	SG3	S11
0.75	0.333333	d	S	E	SG3	S12
0	0	d	S	E	SG3	S13
1	1	D	S	E	SG3	S11
0.9	1	D	S	E	SG3	S9
0.8	NA	d	s	E	SG3	S11
0.333333	0	d	s	E	SG3	S12
0.888889	1	d	s	E	SG3	S9
0.75	NA	D	s	E	SG3	S11
1	1	D	s	E	SG3	S13
0.947368	1	d	S	E	SG3	S9
0.538462	0	D	S	E	SG3	S12
1	1	D	S	E	SG3	S13
1	NA	d	s	E	SG4	S14
0.75	0.75	d	s	E	SG4	S15
1	1	d	s	E	SG4	S16
0.333333	0.571429	d	s	E	SG4	S17
0.7	0	D	s	E	SG4	S15
1	1	D	s	E	SG4	S16
0.722222	0.923077	D	s	E	SG4	S17
1	1	d	S	E	SG4	S14
0.333333	0	D	s	E	SG4	S14
0.684211	0.818182	d	S	E	SG4	S15
0.666667	NA	d	S	E	SG4	S16
0.45	0.6	d	S	E	SG4	S17
0.285714	NA	D	S	E	SG4	S14
0.833333	1	D	S	E	SG4	S15
0.545455	NA	D	S	E	SG4	S16
0.9	1	D	S	E	SG4	S17
1	1	d	s	E	SG6	S22
0.947368	NA	d	s	E	SG6	S24
0.666667	0	D	s	E	SG6	S23
0.7	1	D	s	E	SG6	S24
1	1	D	s	E	SG6	S25
1	1	d	S	E	SG6	S25
0.75	0.714286	D	S	E	SG6	S22
1	1	D	S	E	SG6	S23
0.5	NA	d	s	E	SG6	S23
0.25	0	d	s	E	SG6	S25
0.7	0.875	D	s	E	SG6	S22
0.529412	1	d	S	E	SG6	S22
1	NA	d	S	E	SG6	S23
0.1	0	d	S	E	SG6	S24
0	0	D	S	E	SG6	S24
0	0	D	S	E	SG6	S25
0.538462	NA	d	s	E	SG7	S26
NA	NA	d	s	E	SG7	S27
0.5625	0.571429	d	s	E	SG7	S28
0.6	NA	D	s	E	SG7	S26
NA	NA	D	s	E	SG7	S27
0.4	1	D	s	E	SG7	S28
0.5	0.8	D	s	E	SG7	S29
0.818182	1	d	S	E	SG7	S29
0.5	NA	d	s	E	SG7	S29
0.947368	1	d	S	E	SG7	S26
0.625	0.833333	d	S	E	SG7	S27
0.428571	0.416667	d	S	E	SG7	S28
1	1	D	S	E	SG7	S26
NA	NA	D	S	E	SG7	S27
0.9	1	D	S	E	SG7	S28
0.55	0	D	S	E	SG7	S29
0.882353	1	D	s	E	SG8	S32
0.625	0	D	s	E	SG8	S33
0.684211	0.833333	d	S	E	SG8	S30
0.454545	NA	d	S	E	SG8	S31
0.923077	1	d	S	E	SG8	S32
0.764706	0.75	d	S	E	SG8	S33
0.8125	0.857143	D	S	E	SG8	S30
0.916667	1	D	S	E	SG8	S31
0.5625	0.666667	d	s	E	SG8	S30
0.533333	0.75	d	s	E	SG8	S31
0.727273	0	d	s	E	SG8	S32
0.642857	0.625	d	s	E	SG8	S33
0.266667	0	D	s	E	SG8	S30
0.923077	1	D	s	E	SG8	S31
0.7	NA	D	S	E	SG8	S32
0.266667	NA	D	S	E	SG8	S33
