# Supplementary material for: Mood induction alters attention toward negative-positive stimulus pairs in sheep
Source: Sci Rep. 2019 May 23;9:7759. doi: 10.1038/s41598-019-44330-z (PMC6533262; doi:10.1038/s41598-019-44330-z)
Supplement: Supplementary file 3 — Supplementary Data S2 [file 41598_2019_44330_MOESM3_ESM.xlsx]

## Sheet: Overall attention
propAlert	phase	Mood	HG	SheepNo	MI			Description
0.2	beginning	P	1	N1	Post			Outcome variable:
0.175	end	P	1	N1	Post				propAlert	Overall attention paid (head turned at >5° and ears both forward, backward or asymetrics) during the test session
0.475	beginning	P	1	N1	Pre
0.4	end	P	1	N1	Pre			Fixed effects:
0.55	beginning	N	3	N10	Post				phase	Phase of the test corresponding to the different type of acoustic stimuli played: beginning= white noise at the beginning; ds= dog/sheep vocalizations; end= white noise at the end
0.4	end	N	3	N10	Post
0.125	beginning	N	3	N10	Pre
0.475	end	N	3	N10	Pre				Mood	Mood group: N= negative; P= positive
0.825	beginning	P	3	N11	Post			Random effects:
0.775	end	P	3	N11	Post				HG	Identificator for each sheep housing group: 1-8
0.5	beginning	P	3	N11	Pre				SheepNo	Identificator for each animal: N1-N32
0.275	end	P	3	N11	Pre				MI	Time-point of the mood induction: Pre= before the mood induction; Post= after the mood induction
0.45	beginning	N	3	N12	Post
0.6	end	N	3	N12	Post
0.7	beginning	N	3	N12	Pre
0.9	end	N	3	N12	Pre
0.4	beginning	P	4	N13	Post
0.65	end	P	4	N13	Post
0.75	beginning	P	4	N13	Pre
0.4	end	P	4	N13	Pre
0.625	beginning	N	4	N14	Post
0.975	end	N	4	N14	Post
0.6	beginning	N	4	N14	Pre
0.75	end	N	4	N14	Pre
0.6	beginning	P	4	N15	Post
0.375	end	P	4	N15	Post
0.175	beginning	P	4	N15	Pre
0.4	end	P	4	N15	Pre
0.775	beginning	N	4	N16	Post
0.65	end	N	4	N16	Post
0.225	beginning	N	4	N16	Pre
0.775	beginning	P	5	N17	Post
0.55	end	P	5	N17	Post
0.475	beginning	P	5	N17	Pre
0.75	end	P	5	N17	Pre
0.75	beginning	N	5	N18	Post
0.475	end	N	5	N18	Post
0.275	beginning	N	5	N18	Pre
0.325	end	N	5	N18	Pre
0.275	beginning	P	5	N19	Post
0.125	end	P	5	N19	Post
0.2	beginning	P	5	N19	Pre
0.95	end	P	5	N19	Pre
0.225	beginning	N	1	N2	Post
0.175	end	N	1	N2	Post
0.35	beginning	N	1	N2	Pre
0.25	end	N	1	N2	Pre
0.275	beginning	N	5	N20	Post
0.375	end	N	5	N20	Post
0.225	beginning	N	5	N20	Pre
0.45	end	N	5	N20	Pre
0.675	beginning	P	6	N21	Post
0.275	end	P	6	N21	Post
0.6	beginning	P	6	N21	Pre
0.35	end	P	6	N21	Pre
0.475	beginning	N	6	N22	Post
0.525	end	N	6	N22	Post
0.7	beginning	N	6	N22	Pre
0.35	end	N	6	N22	Pre
0.575	beginning	P	6	N23	Post
0.775	end	P	6	N23	Post
0.175	beginning	P	6	N23	Pre
0.425	end	P	6	N23	Pre
0.525	beginning	N	6	N24	Post
0.625	end	N	6	N24	Post
0.1	beginning	N	6	N24	Pre
0.225	end	N	6	N24	Pre
0.675	beginning	P	7	N25	Post
0.125	end	P	7	N25	Post
0.4	beginning	P	7	N25	Pre
0.475	end	P	7	N25	Pre
0.4	beginning	N	7	N26	Post
0.625	end	N	7	N26	Post
0.35	beginning	N	7	N26	Pre
0.2	end	N	7	N26	Pre
0.25	beginning	P	7	N27	Post
0.3	end	P	7	N27	Post
0.0225	beginning	P	7	N27	Pre
0.05	end	P	7	N27	Pre
0.6	beginning	N	7	N28	Post
0.425	end	N	7	N28	Post
0.425	beginning	N	7	N28	Pre
0.75	end	N	7	N28	Pre
0.425	beginning	P	8	N29	Post
0.475	end	P	8	N29	Post
0.275	beginning	P	8	N29	Pre
0.525	end	P	8	N29	Pre
0.625	beginning	P	1	N3	Post
0.425	end	P	1	N3	Post
0.325	beginning	P	1	N3	Pre
0.325	end	P	1	N3	Pre
0.075	beginning	N	8	N30	Post
0.175	end	N	8	N30	Post
0.325	beginning	N	8	N30	Pre
0.15	end	N	8	N30	Pre
0.4	beginning	P	8	N31	Post
0.35	end	P	8	N31	Post
0.45	beginning	P	8	N31	Pre
0.575	end	P	8	N31	Pre
0.125	beginning	N	8	N32	Post
0.425	end	N	8	N32	Post
0.2	beginning	N	8	N32	Pre
0.275	end	N	8	N32	Pre
0.175	beginning	N	1	N4	Post
0.325	end	N	1	N4	Post
0.3	beginning	N	1	N4	Pre
0.275	end	N	1	N4	Pre
0.55	beginning	P	2	N5	Post
0.425	end	P	2	N5	Post
0.5	beginning	P	2	N5	Pre
0.65	end	P	2	N5	Pre
0.425	beginning	N	2	N6	Post
0.45	end	N	2	N6	Post
0.225	beginning	N	2	N6	Pre
0.325	end	N	2	N6	Pre
0.175	beginning	P	2	N7	Pre
0.4	end	P	2	N7	Pre
0.525	beginning	N	2	N8	Post
0.3	end	N	2	N8	Post
0.325	beginning	N	2	N8	Pre
0.325	end	N	2	N8	Pre
0.175	beginning	P	3	N9	Post
0.025	end	P	3	N9	Post
0.2	beginning	P	3	N9	Pre
0.025	end	P	3	N9	Pre
0.45	ds	P	1	N1	Post
0.4625	ds	P	1	N1	Pre
0.375	ds	N	3	N10	Post
0.4875	ds	N	3	N10	Pre
0.7875	ds	P	3	N11	Post
0.5125	ds	P	3	N11	Pre
0.65	ds	N	3	N12	Post
0.875	ds	N	3	N12	Pre
0.5125	ds	P	4	N13	Post
0.575	ds	P	4	N13	Pre
0.925	ds	N	4	N14	Post
0.875	ds	N	4	N14	Pre
0.625	ds	P	4	N15	Post
0.6	ds	P	4	N15	Pre
0.55	ds	N	4	N16	Post
0.0225	ds	N	4	N16	Pre
0.85	ds	P	5	N17	Post
0.55	ds	P	5	N17	Pre
0.55	ds	N	5	N18	Post
0.3125	ds	N	5	N18	Pre
0.4	ds	P	5	N19	Post
0.6375	ds	P	5	N19	Pre
0.3	ds	N	1	N2	Post
0.525	ds	N	1	N2	Pre
0.35	ds	N	5	N20	Post
0.5	ds	N	5	N20	Pre
0.725	ds	P	6	N21	Post
0.5	ds	P	6	N21	Pre
0.75	ds	N	6	N22	Post
0.55	ds	N	6	N22	Pre
0.6625	ds	P	6	N23	Post
0.4875	ds	P	6	N23	Pre
0.475	ds	N	6	N24	Post
0.75	ds	N	6	N24	Pre
0.2625	ds	P	7	N25	Post
0.275	ds	P	7	N25	Pre
0.6625	ds	N	7	N26	Post
0.2125	ds	N	7	N26	Pre
0.325	ds	P	7	N27	Post
0.1875	ds	P	7	N27	Pre
0.275	ds	N	7	N28	Post
0.65	ds	N	7	N28	Pre
0.3375	ds	P	8	N29	Post
0.675	ds	P	8	N29	Pre
0.35	ds	P	1	N3	Post
0.425	ds	P	1	N3	Pre
0.35	ds	N	8	N30	Post
0.6875	ds	N	8	N30	Pre
0.3125	ds	P	8	N31	Post
0.6875	ds	P	8	N31	Pre
0.275	ds	N	8	N32	Post
0.575	ds	N	8	N32	Pre
0.3375	ds	N	1	N4	Post
0.3875	ds	N	1	N4	Pre
0.75	ds	P	2	N5	Post
0.7	ds	P	2	N5	Pre
0.35	ds	N	2	N6	Post
0.5125	ds	N	2	N6	Pre
0.2375	ds	P	2	N7	Pre
0.6125	ds	N	2	N8	Post
0.4125	ds	N	2	N8	Pre
0.3125	ds	P	3	N9	Post
0.225	ds	P	3	N9	Pre

## Sheet: Vocalizations
NoVocalization	Mood	MI						Description
19	P	Post						Outcome variable:
18	N	Post							NoVocalization	Number of vocalizations per test session per sheep
17	P	Post						Fixed effects:
15	N	Post							Mood	Mood group: N= negative; P= positive
7	P	Post							MI	Time-point of the mood induction: Pre= before the mood induction; Post= after the mood induction
26	N	Post
14	N	Post
9	P	Post
20	N	Post
30	P	Post
22	N	Post
7	P	Post
21	N	Post
25	P	Post
9	N	Post
34	P	Post
28	N	Post
11	P	Post
28	N	Post
43	P	Post
21	N	Post
14	P	Post
18	N	Post
9	P	Post
21	N	Post
8	P	Post
6	N	Post
0	P	Post
18	N	Post
11	P	Post
6	N	Post
17	P	Pre
6	N	Pre
16	P	Pre
10	N	Pre
20	P	Pre
13	N	Pre
4	N	Pre
6	P	Pre
19	N	Pre
24	P	Pre
7	N	Pre
6	P	Pre
15	N	Pre
32	P	Pre
2	N	Pre
29	P	Pre
21	N	Pre
2	P	Pre
18	N	Pre
32	P	Pre
11	N	Pre
26	P	Pre
8	N	Pre
17	P	Pre
24	N	Pre
14	P	Pre
10	N	Pre
15	P	Pre
1	N	Pre
21	P	Pre
9	N	Pre

## Sheet: Attention to the left
relAttenL	SideW	PhaseW	Mood	MI	HG	SheepNo		Description
NA	left	beginning	P	Post	1	N1		Outcome variable:
0.25	right	beginning	P	Post	1	N1			relAttenL	Overall attention paid to the left side (head turned at >5° and ears both forward, backward or asymetrics) in proportion of the overall attention paid during the test session
0	left	end	P	Post	1	N1
0	right	end	P	Post	1	N1		Fixed effects:
0.416667	left	beginning	P	Pre	1	N1			SideW	Side from where the white noise was played: left= left side; right= right side
0.571429	right	beginning	P	Pre	1	N1			PhaseW	Phase of the test when the white noise was played: beginning= beginning of the test; end= end of the test
0.636364	left	end	P	Pre	1	N1
0.6	right	end	P	Pre	1	N1			Mood	Mood group: N= negative; P= positive
0.571429	left	beginning	N	Post	3	N10			MI	Time-point of the mood induction: Pre= before the mood induction; Post= after the mood induction
0.5	right	beginning	N	Post	3	N10
0.625	left	end	N	Post	3	N10		Random effects:
0.75	right	end	N	Post	3	N10			HG	Identificator for each sheep housing group: 1-8
1	left	beginning	N	Pre	3	N10			SheepNo	Identificator for each animal: N1-N32
NA	right	beginning	N	Pre	3	N10			PhaseW	Phase of the test when the white noise was played: beginning= beginning of the test; end= end of the test
0.538462	left	end	N	Pre	3	N10
0.166667	right	end	N	Pre	3	N10			MI	Time-point of the mood induction: Pre= before the mood induction; Post= after the mood induction
0.473684	left	beginning	P	Post	3	N11
0.428571	right	beginning	P	Post	3	N11
0.8	left	end	P	Post	3	N11
0.25	right	end	P	Post	3	N11
0.857143	left	beginning	P	Pre	3	N11
0.333333	right	beginning	P	Pre	3	N11
1	left	end	P	Pre	3	N11
0.333333	right	end	P	Pre	3	N11
0.466667	left	beginning	N	Post	3	N12
0	right	beginning	N	Post	3	N12
0.230769	left	end	N	Post	3	N12
0.545455	right	end	N	Post	3	N12
0.5	left	beginning	N	Pre	3	N12
0	right	beginning	N	Pre	3	N12
0.777778	left	end	N	Pre	3	N12
0.0555556	right	end	N	Pre	3	N12
0.125	left	beginning	P	Post	4	N13
0	right	beginning	P	Post	4	N13
0.333333	left	end	P	Post	4	N13
0.176471	right	end	P	Post	4	N13
0.8125	left	beginning	P	Pre	4	N13
0.0714286	right	beginning	P	Pre	4	N13
0.727273	left	end	P	Pre	4	N13
1	right	end	P	Pre	4	N13
1	left	beginning	N	Post	4	N14
1	right	beginning	N	Post	4	N14
0.8	left	end	N	Post	4	N14
0.157895	right	end	N	Post	4	N14
0.692308	left	beginning	N	Pre	4	N14
0.363636	right	beginning	N	Pre	4	N14
0.5	left	end	N	Pre	4	N14
0.75	right	end	N	Pre	4	N14
0.636364	left	beginning	P	Post	4	N15
0.230769	right	beginning	P	Post	4	N15
0.3	left	end	P	Post	4	N15
0	right	end	P	Post	4	N15
NA	left	beginning	P	Pre	4	N15
0.714286	right	beginning	P	Pre	4	N15
0.4	left	end	P	Pre	4	N15
0.181818	right	end	P	Pre	4	N15
0.785714	left	beginning	N	Post	4	N16
1	right	beginning	N	Post	4	N16
0.615385	left	end	N	Post	4	N16
1	right	end	N	Post	4	N16
0.555556	left	beginning	N	Pre	4	N16
NA	right	beginning	N	Pre	4	N16
0.0833333	left	beginning	P	Post	5	N17
0.578947	right	beginning	P	Post	5	N17
0.3125	left	end	P	Post	5	N17
0.5	right	end	P	Post	5	N17
0	left	beginning	P	Pre	5	N17
1	right	beginning	P	Pre	5	N17
1	left	end	P	Pre	5	N17
0.555556	right	end	P	Pre	5	N17
0.642857	left	beginning	N	Post	5	N18
0.3125	right	beginning	N	Post	5	N18
0.5	left	end	N	Post	5	N18
0.727273	right	end	N	Post	5	N18
0.5	left	beginning	N	Pre	5	N18
0	right	beginning	N	Pre	5	N18
0.888889	left	end	N	Pre	5	N18
0	right	end	N	Pre	5	N18
0.666667	left	beginning	P	Post	5	N19
1	right	beginning	P	Post	5	N19
NA	left	end	P	Post	5	N19
0.6	right	end	P	Post	5	N19
0.75	left	beginning	P	Pre	5	N19
0.75	right	beginning	P	Pre	5	N19
1	left	end	P	Pre	5	N19
1	right	end	P	Pre	5	N19
0.25	left	beginning	N	Post	1	N2
0.4	right	beginning	N	Post	1	N2
0.428571	left	end	N	Post	1	N2
NA	right	end	N	Post	1	N2
0.555556	left	beginning	N	Pre	1	N2
0.2	right	beginning	N	Pre	1	N2
1	left	end	N	Pre	1	N2
0.5	right	end	N	Pre	1	N2
1	left	beginning	N	Post	5	N20
0.6	right	beginning	N	Post	5	N20
0.727273	left	end	N	Post	5	N20
0	right	end	N	Post	5	N20
0.8	left	beginning	N	Pre	5	N20
0	right	beginning	N	Pre	5	N20
0.2	left	end	N	Pre	5	N20
0.461538	right	end	N	Pre	5	N20
0.25	left	beginning	P	Post	6	N21
0.545455	right	beginning	P	Post	6	N21
0	left	end	P	Post	6	N21
0.666667	right	end	P	Post	6	N21
0	left	beginning	P	Pre	6	N21
0.2	right	beginning	P	Pre	6	N21
0	left	end	P	Pre	6	N21
0	right	end	P	Pre	6	N21
0.222222	left	beginning	N	Post	6	N22
0.6	right	beginning	N	Post	6	N22
0.571429	left	end	N	Post	6	N22
0.285714	right	end	N	Post	6	N22
0.428571	left	beginning	N	Pre	6	N22
0	right	beginning	N	Pre	6	N22
1	left	end	N	Pre	6	N22
0	right	end	N	Pre	6	N22
0.636364	left	beginning	P	Post	6	N23
0.916667	right	beginning	P	Post	6	N23
0.866667	left	end	P	Post	6	N23
0.3125	right	end	P	Post	6	N23
NA	left	beginning	P	Pre	6	N23
0.428571	right	beginning	P	Pre	6	N23
0.166667	left	end	P	Pre	6	N23
0.727273	right	end	P	Pre	6	N23
0	left	beginning	N	Post	6	N24
0	right	beginning	N	Post	6	N24
0.0833333	left	end	N	Post	6	N24
0.769231	right	end	N	Post	6	N24
1	left	beginning	N	Pre	6	N24
NA	right	beginning	N	Pre	6	N24
0.666667	left	end	N	Pre	6	N24
0	right	end	N	Pre	6	N24
0.4375	left	beginning	P	Post	7	N25
0.0909091	right	beginning	P	Post	7	N25
NA	left	end	P	Post	7	N25
0	right	end	P	Post	7	N25
0.230769	left	beginning	P	Pre	7	N25
1	right	beginning	P	Pre	7	N25
0.75	left	end	P	Pre	7	N25
0.363636	right	end	P	Pre	7	N25
0.75	left	beginning	N	Post	7	N26
0	right	beginning	N	Post	7	N26
0.777778	left	end	N	Post	7	N26
0.4375	right	end	N	Post	7	N26
0.75	left	beginning	N	Pre	7	N26
0.166667	right	beginning	N	Pre	7	N26
0.2	left	end	N	Pre	7	N26
0	right	end	N	Pre	7	N26
0.75	left	beginning	P	Post	7	N27
0	right	beginning	P	Post	7	N27
1	left	end	P	Post	7	N27
1	right	end	P	Post	7	N27
NA	left	beginning	P	Pre	7	N27
NA	right	beginning	P	Pre	7	N27
1	left	end	P	Pre	7	N27
NA	right	end	P	Pre	7	N27
0.4	left	beginning	N	Post	7	N28
0.5	right	beginning	N	Post	7	N28
0.666667	left	end	N	Post	7	N28
0.642857	right	end	N	Post	7	N28
0.333333	left	beginning	N	Pre	7	N28
1	right	beginning	N	Pre	7	N28
0.75	left	end	N	Pre	7	N28
0.444444	right	end	N	Pre	7	N28
0.363636	left	beginning	P	Post	8	N29
0	right	beginning	P	Post	8	N29
0.75	left	end	P	Post	8	N29
0	right	end	P	Post	8	N29
NA	left	beginning	P	Pre	8	N29
0.0909091	right	beginning	P	Pre	8	N29
0	left	end	P	Pre	8	N29
0.25	right	end	P	Pre	8	N29
0.538462	left	beginning	P	Post	1	N3
0.666667	right	beginning	P	Post	1	N3
0.4	left	end	P	Post	1	N3
0.5	right	end	P	Post	1	N3
1	left	beginning	P	Pre	1	N3
0.333333	right	beginning	P	Pre	1	N3
0.8	left	end	P	Pre	1	N3
0.875	right	end	P	Pre	1	N3
1	left	beginning	N	Post	8	N30
NA	right	beginning	N	Post	8	N30
NA	left	end	N	Post	8	N30
0.285714	right	end	N	Post	8	N30
1	left	beginning	N	Pre	8	N30
0.333333	right	beginning	N	Pre	8	N30
0.75	left	end	N	Pre	8	N30
0	right	end	N	Pre	8	N30
0	left	beginning	P	Post	8	N31
0	right	beginning	P	Post	8	N31
1	left	end	P	Post	8	N31
0	right	end	P	Post	8	N31
0	left	beginning	P	Pre	8	N31
0.777778	right	beginning	P	Pre	8	N31
0.857143	left	end	P	Pre	8	N31
0.625	right	end	P	Pre	8	N31
1	left	beginning	N	Post	8	N32
0	right	beginning	N	Post	8	N32
0.4	left	end	N	Post	8	N32
0	right	end	N	Post	8	N32
1	left	beginning	N	Pre	8	N32
0.285714	right	beginning	N	Pre	8	N32
1	left	end	N	Pre	8	N32
1	right	end	N	Pre	8	N32
1	left	beginning	N	Post	1	N4
0.8	right	beginning	N	Post	1	N4
1	left	end	N	Post	1	N4
0.454545	right	end	N	Post	1	N4
1	left	beginning	N	Pre	1	N4
1	right	beginning	N	Pre	1	N4
0.857143	left	end	N	Pre	1	N4
0.25	right	end	N	Pre	1	N4
0.846154	left	beginning	P	Post	2	N5
0	right	beginning	P	Post	2	N5
0.125	left	end	P	Post	2	N5
0.111111	right	end	P	Post	2	N5
0.461538	left	beginning	P	Pre	2	N5
0.285714	right	beginning	P	Pre	2	N5
0.111111	left	end	P	Pre	2	N5
0.75	right	end	P	Pre	2	N5
0.7	left	beginning	N	Post	2	N6
0.571429	right	beginning	N	Post	2	N6
0.909091	left	end	N	Post	2	N6
0.571429	right	end	N	Post	2	N6
0.428571	left	beginning	N	Pre	2	N6
1	right	beginning	N	Pre	2	N6
1	left	end	N	Pre	2	N6
0	right	end	N	Pre	2	N6
0	left	beginning	P	Pre	2	N7
0	right	beginning	P	Pre	2	N7
0.9	left	end	P	Pre	2	N7
0	right	end	P	Pre	2	N7
0.909091	left	beginning	N	Post	2	N8
0.4	right	beginning	N	Post	2	N8
1	left	end	N	Post	2	N8
0.6	right	end	N	Post	2	N8
0.75	left	beginning	N	Pre	2	N8
0.4	right	beginning	N	Pre	2	N8
0	left	end	N	Pre	2	N8
0.727273	right	end	N	Pre	2	N8
NA	left	beginning	P	Post	3	N9
0.714286	right	beginning	P	Post	3	N9
NA	left	end	P	Post	3	N9
1	right	end	P	Post	3	N9
1	left	beginning	P	Pre	3	N9
0	right	beginning	P	Pre	3	N9
0	left	end	P	Pre	3	N9
NA	right	end	P	Pre	3	N9

## Sheet: Attention toward the dog stim
relAttenD	relAttenDS	dogInt	sheInt	Mood	MI	HG	SheepNo		Description
0.461538	0.428571	d	s	N	Post	3	N10		Outcome variables:
0.736842	0.8	d	s	N	Post	4	N14			relAttenD	Overall attention paid toward the dog stimulus (head turned at >5° and ears both forward, backward or asymetrics) in proportion of the overall attention paid during the test session
0.3125	0.307692	d	s	N	Post	5	N18
0	0	d	s	N	Post	6	N24			relAttenDS	Strong attention paid toward the dog stimulus (head turned at >30° and ears both forward, backward or asymetrics) in proportion of the strong attention paid during the test session
NA	NA	d	s	N	Post	7	N28
0.4	0	d	s	N	Post	1	N4		Fixed effects:
0.5	0.6	d	s	N	Post	2	N8			dogInt	Presumed intensity of the dog vocalizations stimulus: D= high; d= low
0.4	1	d	s	P	Post	4	N13			sheInt	Presumed intensity of the sheep vocalizations stimulus: D= high; d= low
1	1	d	s	P	Post	5	N17			Mood	Mood group: N= negative; P= positive
0.222222	0.5	d	s	P	Post	6	N23			MI	Time-point of the mood induction: Pre= before the mood induction; Post= after the mood induction
0.666667	1	d	s	P	Post	7	N25
0	0	d	s	P	Post	8	N29		Random effects:
1	1	d	s	P	Post	1	N3			HG	Identificator for each sheep housing group: 1-8
0.8	1	d	s	P	Post	2	N5			SheepNo	Identificator for each animal: N1-N32
1	1	d	s	P	Post	3	N9			MI	Time-point of the mood induction: Pre= before the mood induction; Post= after the mood induction
1	1	d	s	N	Pre	4	N14
1	1	d	s	N	Pre	5	N18
0.8	1	d	s	N	Pre	6	N22
0	0	d	s	N	Pre	6	N24
NA	NA	d	s	N	Pre	7	N26
0.818182	1	d	s	N	Pre	7	N28
0.769231	NA	d	s	N	Pre	1	N4
0	0	d	s	N	Pre	2	N6
0.583333	0.666667	d	s	P	Pre	4	N13
0.6	0.5	d	s	P	Pre	4	N15
0	0	d	s	P	Pre	5	N17
1	NA	d	s	P	Pre	6	N21
0.583333	0	d	s	P	Pre	7	N27
1	NA	d	s	P	Pre	2	N7
0.4	0.666667	D	s	N	Post	3	N10
0.2	1	D	s	N	Post	4	N14
0.555556	0.625	D	s	N	Post	4	N16
0.111111	NA	D	s	N	Post	5	N18
1	1	D	s	N	Post	6	N22
0	0	D	s	N	Post	6	N24
0.6	0.5	D	s	N	Post	7	N26
0.5	0.666667	D	s	N	Post	7	N28
0	0	D	s	N	Post	8	N32
0.666667	0.818182	D	s	P	Post	3	N11
0.333333	0.2	D	s	P	Post	4	N13
0.4	0.4	D	s	P	Post	4	N15
0.764706	0.916667	D	s	P	Post	5	N17
0.25	0.25	D	s	P	Post	6	N21
NA	NA	D	s	P	Post	7	N25
0.5	0.666667	D	s	P	Post	7	N27
0.8	1	D	s	P	Post	8	N29
0.75	0.7	D	s	P	Post	1	N3
0.833333	1	D	s	N	Pre	3	N10
0.894737	0.857143	D	s	N	Pre	3	N12
NA	NA	D	s	N	Pre	4	N16
0	0	D	s	N	Pre	5	N18
1	1	D	s	N	Pre	6	N24
0	0	D	s	N	Pre	7	N26
0.714286	0.666667	D	s	N	Pre	7	N28
0.375	0	D	s	N	Pre	8	N32
1	NA	D	s	N	Pre	1	N4
1	1	D	s	N	Pre	2	N8
0.416667	0.8	D	s	P	Pre	4	N15
0.684211	0.733333	D	s	P	Pre	5	N17
0	0	D	s	P	Pre	6	N21
0.692308	1	D	s	P	Pre	6	N23
1	1	D	s	P	Pre	7	N25
0	NA	D	s	P	Pre	7	N27
0.875	0.857143	D	s	P	Pre	8	N29
1	1	D	s	P	Pre	1	N3
0.5	0	D	s	P	Pre	3	N9
0.833333	0.5	d	S	N	Post	3	N12
0.375	0.25	d	S	N	Post	1	N2
0.25	0.333333	d	S	N	Post	5	N20
0.5	0.625	d	S	N	Post	7	N26
0	NA	d	S	N	Post	8	N30
0.666667	NA	d	S	N	Post	8	N32
1	1	d	S	N	Post	1	N4
0	0	d	S	N	Post	2	N6
0.75	1	d	S	N	Post	2	N8
0.571429	0.571429	d	S	P	Post	1	N1
0.352941	0.363636	d	S	P	Post	3	N11
0.235294	0.2	d	S	P	Post	4	N15
1	1	d	S	P	Post	5	N19
0.1875	0.0909091	d	S	P	Post	6	N21
1	1	d	S	P	Post	7	N27
0.857143	0.833333	d	S	P	Post	8	N31
0.176471	0.1	d	S	P	Post	2	N5
0.454545	0	d	S	P	Post	3	N9
0	0	d	S	N	Pre	3	N10
1	NA	d	S	N	Pre	3	N12
1	NA	d	S	N	Pre	4	N14
0	0	d	S	N	Pre	1	N2
0.555556	1	d	S	N	Pre	5	N20
0.818182	1	d	S	N	Pre	8	N30
0.857143	0.857143	d	S	N	Pre	8	N32
0	0	d	S	N	Pre	2	N6
1	NA	d	S	N	Pre	2	N8
0.5	NA	d	S	P	Pre	1	N1
0.25	NA	d	S	P	Pre	3	N11
0.3	0	d	S	P	Pre	4	N13
0.909091	0	d	S	P	Pre	5	N19
1	1	d	S	P	Pre	7	N25
0.75	0.5	d	S	P	Pre	8	N29
0.4	0.666667	d	S	P	Pre	1	N3
0.428571	0.25	d	S	P	Pre	8	N31
0.555556	0	d	S	P	Pre	2	N5
0	NA	d	S	P	Pre	2	N7
0.285714	0.285714	D	S	N	Post	3	N12
1	1	D	S	N	Post	4	N16
1	NA	D	S	N	Post	1	N2
0.666667	0.666667	D	S	N	Post	5	N20
0.352941	0.25	D	S	N	Post	6	N22
0.666667	0.5	D	S	N	Post	8	N30
0.444444	1	D	S	N	Post	2	N6
0	0	D	S	P	Post	1	N1
0.75	NA	D	S	P	Post	5	N19
0.692308	0.8	D	S	P	Post	6	N23
0.8	0.8	D	S	P	Post	8	N31
0.533333	1	D	S	N	Pre	1	N2
0.285714	0.333333	D	S	N	Pre	5	N20
0.714286	1	D	S	N	Pre	6	N22
0.533333	1	D	S	N	Pre	8	N30
0.833333	1	D	S	P	Pre	1	N1
0.888889	1	D	S	P	Pre	3	N11
1	NA	D	S	P	Pre	5	N19
0.666667	0.857143	D	S	P	Pre	6	N23
0.529412	0.2	D	S	P	Pre	8	N31
0.3	NA	D	S	P	Pre	2	N5
0	0	D	S	P	Pre	3	N9
0.666667	1	d	s	N	Post	3	N12
0.3	0.222222	d	s	N	Post	4	N16
0.6	1	d	s	N	Post	1	N2
0.214286	0.2	d	s	N	Post	5	N20
0.214286	0.5	d	s	N	Post	6	N22
0.421053	0.411765	d	s	N	Post	7	N26
0.4	0.6	d	s	N	Post	8	N30
1	1	d	s	N	Post	8	N32
0.769231	1	d	s	N	Post	2	N6
0.692308	0.8	d	s	P	Post	1	N1
0.615385	0.5	d	s	P	Post	3	N11
1	1	d	s	P	Post	4	N15
1	NA	d	s	P	Post	5	N19
0.666667	0.666667	d	s	P	Post	6	N21
0	0	d	s	P	Post	7	N27
0.25	0.25	d	s	P	Post	8	N31
0.235294	0.285714	d	s	N	Pre	3	N10
1	1	d	s	N	Pre	3	N12
0	0	d	s	N	Pre	1	N2
0.25	0.5	d	s	N	Pre	5	N20
0.888889	NA	d	s	N	Pre	8	N30
0.615385	0.545455	d	s	N	Pre	8	N32
0	NA	d	s	N	Pre	2	N8
1	1	d	s	P	Pre	1	N1
0.769231	1	d	s	P	Pre	3	N11
0.1	NA	d	s	P	Pre	5	N19
0.333333	0.5	d	s	P	Pre	6	N23
0.636364	NA	d	s	P	Pre	7	N25
0.666667	0	d	s	P	Pre	8	N29
0	0	d	s	P	Pre	1	N3
0.166667	0.230769	d	s	P	Pre	8	N31
0.8	1	d	s	P	Pre	2	N5
1	1	d	s	P	Pre	3	N9
0.666667	1	D	s	N	Post	3	N12
1	1	D	s	N	Post	1	N2
0.333333	0.333333	D	s	N	Post	5	N20
0.833333	1	D	s	N	Post	8	N30
NA	NA	D	s	N	Post	1	N4
0	NA	D	s	N	Post	2	N6
0.909091	1	D	s	N	Post	2	N8
1	1	D	s	P	Post	1	N1
0	NA	D	s	P	Post	5	N19
0.722222	0.75	D	s	P	Post	6	N23
1	1	D	s	P	Post	8	N31
0.666667	0.6875	D	s	P	Post	2	N5
0	NA	D	s	P	Post	3	N9
0.125	0.5	D	s	N	Pre	4	N14
0.666667	1	D	s	N	Pre	1	N2
0.8125	1	D	s	N	Pre	5	N20
0.9	1	D	s	N	Pre	6	N22
0.909091	1	D	s	N	Pre	8	N30
1	1	D	s	N	Pre	2	N6
0.545455	0.5	D	s	P	Pre	1	N1
0.363636	0.6	D	s	P	Pre	3	N11
0.833333	0.857143	D	s	P	Pre	4	N13
NA	NA	D	s	P	Pre	5	N19
0.833333	0.833333	D	s	P	Pre	8	N31
0.888889	1	D	s	P	Pre	2	N5
0.4	NA	D	s	P	Pre	2	N7
1	1	d	S	N	Post	3	N10
0.75	NA	d	S	N	Post	4	N14
0.368421	1	d	S	N	Post	4	N16
0.714286	0.8	d	S	N	Post	5	N18
0.666667	1	d	S	N	Post	6	N22
1	1	d	S	N	Post	6	N24
0.307692	0.363636	d	S	N	Post	7	N28
0.846154	0.5	d	S	P	Post	4	N13
0.526316	0.333333	d	S	P	Post	5	N17
0.384615	0.333333	d	S	P	Post	6	N23
0.142857	0.4	d	S	P	Post	7	N25
0.2	0.2	d	S	P	Post	8	N29
0.375	0.5	d	S	P	Post	1	N3
NA	NA	d	S	N	Pre	5	N18
0.6	NA	d	S	N	Pre	6	N22
0.4	0	d	S	N	Pre	6	N24
0	0	d	S	N	Pre	7	N26
0.6	0.6	d	S	N	Pre	7	N28
0	0	d	S	N	Pre	1	N4
0.285714	1	d	S	P	Pre	4	N15
0.117647	0	d	S	P	Pre	5	N17
0	0	d	S	P	Pre	6	N21
0.8	0.8	d	S	P	Pre	6	N23
1	1	d	S	P	Pre	7	N27
1	1	d	S	P	Pre	3	N9
0.444444	0.5	D	S	N	Post	3	N10
0.684211	0.846154	D	S	N	Post	4	N14
0.6	0.5	D	S	N	Post	5	N18
1	1	D	S	N	Post	6	N24
0.25	0	D	S	N	Post	7	N26
0	0	D	S	N	Post	7	N28
0	NA	D	S	N	Post	8	N32
0	0	D	S	N	Post	1	N4
0.714286	0.666667	D	S	N	Post	2	N8
0.8	0.666667	D	S	P	Post	3	N11
0.857143	0.833333	D	S	P	Post	4	N13
1	1	D	S	P	Post	4	N15
0.833333	0.714286	D	S	P	Post	5	N17
0.85	0.846154	D	S	P	Post	6	N21
1	1	D	S	P	Post	7	N25
1	1	D	S	P	Post	7	N27
0	0	D	S	P	Post	8	N29
0.666667	0.5	D	S	P	Post	1	N3
0.35	0.333333	D	S	P	Post	2	N5
NA	NA	D	S	P	Post	3	N9
0.416667	0.333333	D	S	N	Pre	3	N10
1	1	D	S	N	Pre	3	N12
0.857143	NA	D	S	N	Pre	4	N14
0.666667	0.857143	D	S	N	Pre	5	N18
0.588235	0.666667	D	S	N	Pre	6	N24
0.666667	0.5	D	S	N	Pre	7	N26
0.705882	0.923077	D	S	N	Pre	7	N28
1	1	D	S	N	Pre	8	N32
0	NA	D	S	N	Pre	1	N4
1	1	D	S	N	Pre	2	N6
0.555556	0.6	D	S	N	Pre	2	N8
0.583333	0.6	D	S	P	Pre	4	N13
0.833333	1	D	S	P	Pre	4	N15
0.5	0	D	S	P	Pre	5	N17
0.9	1	D	S	P	Pre	6	N21
1	1	D	S	P	Pre	7	N25
NA	NA	D	S	P	Pre	7	N27
0.2	0	D	S	P	Pre	8	N29
0.428571	1	D	S	P	Pre	1	N3
0	NA	D	S	P	Pre	2	N7
